# Supplementary material for: Allantoin Serves as a Novel Risk Factor for the Progression of MASLD
Source: Antioxidants (Basel). 2025 Apr 22;14(5):500. doi: 10.3390/antiox14050500 (PMC12108491; doi:10.3390/antiox14050500)
Supplement: Supplementary file 1 [file antioxidants-14-00500-s001.zip]

Archive with 3 entries (2 files):
- antioxidants-3506164-supplementary/
- antioxidants-3506164-supplementary/Allantoin Supplementary tables.xlsx
- antioxidants-3506164-supplementary/antioxidants-3506164 -SM.pdf
