# Supplementary material for: Allantoin Serves as a Novel Risk Factor for the Progression of MASLD
Source: Antioxidants (Basel). 2025 Apr 22;14(5):500. doi: 10.3390/antiox14050500 (PMC12108491; doi:10.3390/antiox14050500)
Supplement: Supplementary file 1 [file antioxidants-14-00500-s001.zip › antioxidants-3506164-supplementary/Allantoin Supplementary tables.xlsx]

## Sheet: Supplementary Table S1
Supplementary Table S1. Characteristics of participants of urate in UKB
Phenotype	Field ID	Sample N	Variable	Field ID	items	Coding	Participants
Urate	30880	439911	Sex	31	female	0	238893
					male	1	201018
			Race/ethnicity	21000	British	1001	412572
					Irish	1002	12226
					Other Whites	1003	15112
			Age	21003	/	/	439911
			Smoking status	20116	Never	0	236545
					Previous	1	156130
					Current	2	45698
			Drinking status	1558	Daily or almost daily	1	92840
					Three or four times a week	2	105007
					Once or twice a week	3	115721
					One to three times a month	4	49086
					Special occasions only	5	47484
					Never	6	29463
			Diagnoses - ICD10	41270	Non-insulin-dependent diabetes mellitus	E11	29252
					Fatty (change of) liver, not elsewhere classified	K760	2852
			Triglycerides	30870	/	/	439471
			Liver PDFF (fat fraction)	21088	/	/	27417

## Sheet: Supplementary Table S2
Supplementary Table S2: GWAS summary-level data.
Phenotype	Consortium	Sample_N(case)
Urate1	CKDGen Consortium	288649
T2D2	DIAGRAM	898,130(74,124)
Triglycerides3	MVP	297626
PDFF4	deCODE	36116
NAFLD4	deCODE	885,701(9,491)
References
Number	Citation
1	Tin A, Marten J, Halperin Kuhns VL, Li Y, Wuttke M, Kirsten H, Sieber KB, Qiu C, Gorski M, Yu Z, Giri A, Sveinbjornsson G, Li M, Chu AY, Hoppmann A, O'Connor LJ, Prins B, Nutile T, Noce D, Akiyama M, Cocca M, Ghasemi S, van der Most PJ, Horn K, Xu Y, Fuchsberger C, Sedaghat S, Afaq S, Amin N, Ärnlöv J, Bakker SJL, Bansal N, Baptista D, Bergmann S, Biggs ML, Biino G, Boerwinkle E, Bottinger EP, Bo…
2	Mahajan A, Taliun D, Thurner M, Robertson NR, Torres JM, Rayner NW, Payne AJ, Steinthorsdottir V, Scott RA, Grarup N, Cook JP, Schmidt EM, Wuttke M, Sarnowski C, Mägi R, Nano J, Gieger C, Trompet S, Lecoeur C, Preuss MH, Prins BP, Guo X, Bielak LF, Below JE, Bowden DW, Chambers JC, Kim YJ, Ng MCY, Petty LE, Sim X, Zhang W, Bennett AJ, Bork-Jensen J, Brummett CM, Canouil M, Ec Kardt KU, Fischer K,…
3	Klarin D, Damrauer SM, Cho K, et al. Genetics of blood lipids among ~300,000 multi-ethnic participants of the Million Veteran Program. Nat Genet. 2018;50(11):1514-1523. doi:10.1038/s41588-018-0222-9
4	Sveinbjornsson G, Ulfarsson MO, Thorolfsdottir RB, et al. Multiomics study of nonalcoholic fatty liver disease. Nat Genet. 2022;54(11):1652-1663. doi:10.1038/s41588-022-01199-5

## Sheet: Supplementary Table S3
Supplementary Table S3: The information of IVs for all exposure-outcome pairs
Exposure	Outcome	IVs N	IVs	MR-Steiger				F-statistic
				Exposure variance explained	Outcome variance explained	Correct causal direction	steiger P
urate	TG	67	rs1171617,rs12530084,rs4698072,rs10994860,rs2581817,rs10851885,rs12908437,rs10942549,rs3794748,rs34861762,rs1649078,rs62052820,rs9287911,rs10774625,rs62435145,rs62128132,rs3925584,rs9925837,rs11204701,rs4897160,rs10971420,rs12423664,rs7315236,rs10892354,rs1440411,rs12987661,rs10480300,rs455213,rs9420446,rs626277,rs187355703,rs2760215,rs4788815,rs4997081,rs1478604,rs11947810,rs2453580,rs7303595,rs…	0.01	0.000558	TRUE	2.77e-290	114.15
urate	PDFF	80	rs6825187,rs1359232,rs71456318,rs12313306,rs10910845,rs12530084,rs4698072,rs10994860,rs2581817,rs10896028,rs10851885,rs191892884,rs12908437,rs2943539,rs10223666,rs61884374,rs13226650,rs9895661,rs10942549,rs1649078,rs57652769,rs9287911,rs10774625,rs62435145,rs17050272,rs3925584,rs9925837,rs66975207,rs4693210,rs79598313,rs11204701,rs4897160,rs68188794,rs10971420,rs377261498,rs12423664,rs7315236,rs1…	0.03	0.000195	TRUE	<2.23E-308	114.69
urate	T2D	67	rs1481012,rs10001622,rs71456318,rs1171617,rs12313306,rs10910845,rs4698072,rs10994860,rs2581817,rs10896028,rs191892884,rs12908437,rs2943539,rs61884374,rs13226650,rs9895661,rs10942549,rs10405423,rs34861762,rs1649078,rs57652769,rs9287911,rs28530689,rs62128132,rs9925837,rs66975207,rs11204701,rs68188794,rs10971420,rs12423664,rs7315236,rs10892354,rs1440411,rs12987661,rs455213,rs2868194,rs9420446,rs5610…	0.02	7.13e-05	TRUE	<2.23E-308	125
urate	NAFLD	87	rs6825187,rs1481012,rs1359232,rs71456318,rs1171617,rs12313306,rs10910845,rs12530084,rs4698072,rs10994860,rs2581817,rs10896028,rs10851885,rs191892884,rs2943539,rs61884374,rs13226650,rs9895661,rs10942549,rs3794748,rs34861762,rs1649078,rs57652769,rs9287911,rs10774625,rs62435145,rs17050272,rs3925584,rs9925837,rs66975207,rs4693210,rs11204701,rs4897160,rs10971420,rs377261498,rs12423664,rs7315236,rs1089…	0.03	6.95e-05	TRUE	<2.23E-308	116.04

## Sheet: Supplementary Table S4
Supplementary Table S4: Testing for the MR hypotheses
			IVW				MR-RAPS				Weighted Median				Weighted Mode				MR-Egger
Exposure	Outcome	IVs N	Estimate (β)	95% lower CI	95% upper CI	P value	Estimate (β)	95% lower CI	95% upper CI	P value	Estimate (β)	95% lower CI	95% upper CI	P value	Estimate (β)	95% lower CI	95% upper CI	P value	Estimate (β)	95% lower CI	95% upper CI	P value
urate	TG	67	0.1	0.08	0.12	1.75e-23	0.1	0.08	0.13	2.44e-21	0.1	0.06	0.13	6.97e-09	0.09	0.05	0.14	0.000326	0.09	0.05	0.13	0.000148
urate	PDFF	80	0	-0.05	0.04	0.835	-0.01	-0.05	0.04	0.758	0.02	-0.06	0.09	0.662	0.02	-0.05	0.1	0.508	0.05	-0.03	0.12	0.214
			IVW				MR-RAPS				Weighted Median				Weighted Mode				MR-Egger
Exposure	Outcome	IVs N	Estimate (OR)	95% lower CI	95% upper CI	P value	Estimate (OR)	95% lower CI	95% upper CI	P value	Estimate (OR)	95% lower CI	95% upper CI	P value	Estimate (OR)	95% lower CI	95% upper CI	P value	Estimate (OR)	95% lower CI	95% upper CI	P value
urate	T2D	67	1.04081	1	1.08329	0.0377	1.04081	1	1.08329	0.0434	1.03045	0.970446	1.09417	0.271	1.01005	0.951229	1.07251	0.791	1.01005	0.951229	1.07251	0.8
urate	NAFLD	87	1	0.99005	1.01005	0.912	1	0.99005	1.01005	0.817	1	0.99005	1.01005	0.819	1	0.99005	1.01005	0.921	1	0.99005	1.01005	0.989

## Sheet: Supplementary Table S5
Supplementary Table S5: Pleiotropy test for significant results of the MR
		MR-PRESSO global test		MR-Egger intercept
Exposure	Outcome	Observed RSS	P value	Effect size	SE	P value
urate	TG	64.87	0.62	0.0005	0.0008	0.54
urate	T2D	64.57	0.61	0.002	0.0016	0.21

## Sheet: Supplementary Table S6
Species	Gene	Gene accession number	Primer(5'——3')
Mouse	Actin	NM_007393.3	Forward:GTCGTACCACAGGCATTGTGATGG
			Reverse:GCAATGCCTGGGTACATGGTGG
Mouse	Gapdh	NM_008084.3	Forward:CTTCAACAGCAACTCCCACTCTTCC
			Reverse:GGTGGTCCAGGGTTTCTTACTCC
Mouse	Fatp2	NM_011978.4	Forward:CACAGGTCTTCCAAAAAGCGG
			Reverse:TGTTGGAACAGGGGCATTGT
Mouse	Fatp5	NM_001033289.2	Forward:GCTGCATAAAGATGTGGCTTTC
			Reverse:AGCCCTCAGACCCAGTACAC
Mouse	CD36	NM_001159555.2	Forward:TGTGGAGCAACTGGTGGATG
			Reverse:CGTGGCCCGGTTCTAATTCA
Mouse	Fasn	NM_007988.3	Forward:TTGGAGGGTGTGCCATTCTG
			Reverse:GGCTGTGACTAAGCTGATGC
Mouse	Elov16	NM_134245.2	Forward:CGCTGTCTTTATGAGACCGA
			Reverse:CTTGTAACTCCGTGACAGGCT
Mouse	Scd1	NM_009127.4	Forward:CAGGTTTCCAAGCGCAGTTC
			Reverse:TCGTTCATTTCCGGAGGGAG
Mouse	Gpam	NM_001356285.2	Forward:CCTCTGGAGGAGCTTCTAAGT
			Reverse:CAGGGCTTTGCTTACTGGTCC
Mouse	Agpat2	NM_026212.2	Forward:ATCGCCAAGCGTGAGCTAAT
			Reverse:AGACCATTGGTAGGGACAGC
Mouse	Dgat2	NM_026384.3	Forward:GCTCAAGGTGGAGGCTGATATTT
			Reverse:TGGTACGAGGAACCCGACCT
Mouse	Cpt1a	NM_013495.2	Forward:CTCCGCTCGCTCATTCCG
			Reverse:GAGATCGATGCCATCAGGGG
Mouse	Cpt2	NM_009949.3	Forward:TTCTTCCTCATGAACATTGGTGT
			Reverse:CAGTTGGGATCTTCCGCTCA
Mouse	Slc25a20	NM_020520.5	Forward:TGTGGGTGTGAAGCACACAT
			Reverse:GGCTCTCACACTTATCCCAGG
Mouse	Srebf1	NM_001313979.1	Forward:ATGCCCCAAGACTGCACAAT
			Reverse:GGCTGTAGGATGGTGAGTGG
Mouse	Pnpla3	NM_001408339.1	Forward:TTGTGCCCGAATGACGATGT
			Reverse:TAAGGCTGTCACCACCCAAG
Mouse	Acsl3	NM_001033606.3	Forward:TGAGTGGATTGCCATCCGTG
			Reverse:TCCGGTTTGGAACTGACAGG
Mouse	Gpat4	NM_018743.4	Forward:AGGTGAAAGATCGCCACCTG
			Reverse:AGAAGGCGTCACCAAACTGA
Mouse	Plin1	NM_001113471.1	Forward:CAGCAGAATATGCCGCCAAC
			Reverse:GAAGGGGCTGACTCCTTGTC
Mouse	Plin2	NM_001403711.1	Forward:GTGATGGCAGGCGACATCTA
			Reverse:GGCCTTGTTCACCTCGGTAG
Mouse	Plin3	NM_025836.3	Forward:GTCACAGGTTCAAAGCCCG
			Reverse:TGTGGGCCATGATGTAGAAAA
Mouse	Plin4	NM_001372234.1	Forward:GTTTCTTTGGGTCCCTGCCT
			Reverse:GTTCAGAAGGTTGGAGCAGC
Mouse	Plin5	NM_001077348.1	Forward:CTTCCTGCCCATGACTGAGG
			Reverse:ACCCCAGACGCACAAAGTAG
Mouse	Cidec	NM_001301295.1	Forward:GCTGGGAGGTCCAACACAAT
			Reverse:CTCCAAGCTGTGAGCCATGA
Mouse	Cideb	NM_009894.3	Forward:CCCCAAAGCAACAGGGAGAGA
			Reverse:CAGACCCTACGGCTTAACTCC
Mouse	Cyp27a1	NM_024264.5	Forward:GAGAGTGAATCAGGGGACCA
			Reverse:TCAGGAATGGAGGGTTTCAG
Mouse	Cyp7a1	NM_007824.3	Forward:CAACGGGTTGATTCCATACC
			Reverse:ATTTCCCCATCAGTTTGCAG
Mouse	Cyp7b1	NM_001409876.1	Forward:TTCTCTGGGCCTCTCTAGCA
			Reverse:CAGGGCTTCCATAGCTTCAG
Mouse	Cyp8b1	NM_010012.3	Forward:TGGCCTCTTTCACTTCTGCT
			Reverse:CGGAACTTCCTGAACAGCTC
Mouse	Cyp39a1	NM_001285947.2	Forward:TCATTCTGGAACCCTCCTGC
			Reverse:CAGCCCAAAGTACGACCAGT
Mouse	Cyp46a1	NM_010010.3	Forward:CATGAGACTTCTGCCAACCA
			Reverse:CTTGGAACCGACAACCTCAT
